# Supplementary material for: Microbial Quality Assessment and Efficacy of Low-Cost Disinfectants on Fresh Fruits and Vegetables Collected from Urban Areas of Dhaka, Bangladesh
Source: Foods. 2021 Jun 9;10(6):1325. doi: 10.3390/foods10061325 (PMC8227336; doi:10.3390/foods10061325)
Supplement: Supplementary file 1 [file foods-10-01325-s001.zip]

Archive with 1 entries (1 files):
- foods-1240146-supplementary.pdf
